# Supplementary material for: Exploring the Link Between Inflammatory Bowel Disease and Chronic Kidney Disease: A Nationwide Database Study
Source: J Clin Med. 2026 Feb 2;15(3):1157. doi: 10.3390/jcm15031157 (PMC12897581; doi:10.3390/jcm15031157)
Supplement: Supplementary file 1 [file jcm-15-01157-s001.zip]

Archive with 1 entries (1 files):
- jcm-4065962-supplementary.pdf
